# Supplementary material for: Does the Type Matter? Verification of Different Tea Types’ Potential in the Synthesis of SeNPs
Source: Antioxidants (Basel). 2022 Dec 18;11(12):2489. doi: 10.3390/antiox11122489 (PMC9774132; doi:10.3390/antiox11122489)
Supplement: Supplementary file 1 [file antioxidants-11-02489-s001.zip]

Archive with 1 entries (1 files):
- antioxidants-2087040-supplementary.pdf
